# Supplementary material for: Machine Learning in Sensory Analysis of Mead—A Case Study: Ensembles of Classifiers
Source: Molecules. 2025 Jul 30;30(15):3199. doi: 10.3390/molecules30153199 (PMC12348089; doi:10.3390/molecules30153199)
Supplement: Supplementary file 1 [file molecules-30-03199-s001.zip]

Archive with 1 entries (1 files):
- molecules-3776098-supplementary.pdf
